# Supplementary material for: System analysis based on the pyroptosis-related genes identifies GSDMC as a novel therapy target for pancreatic adenocarcinoma
Source: J Transl Med. 2022 Oct 5;20:455. doi: 10.1186/s12967-022-03632-z (PMC9533512; doi:10.1186/s12967-022-03632-z)
Supplement: Supplementary file 11 — Additional file 11: Drugs with significant differences in IC50 values between high-risk and low-risk groups. [file 12967_2022_3632_MOESM11_ESM.xlsx]

## Sheet: Sheet1
Drug names	P value
ABT.263	0.0002
ABT.888	0.00028
AKT.inhibitor.VIII	0.00063
AMG.706	4.9e−07
AP.24534	0.00047
ATRA	2.8e−07
Axitinib	5.1e−09
AZD.2281	1.3e−07
AZD8055	3.8e−07
BI.2536	9e−08
BIBW2992	1e−09
Bicalutamide	1.3e−07
BMS.536924	0.00066
Bryostatin.1	0.00029
CCT007093	9.2e−10
CEP.701	0.00064
CGP.082996	0.00051
CMK	9e−07
EHT.1864	7.5e−08
Epothilone.B	2e−10
Erlotinib	0.00034
FTI.277	6e−05
GDC.0449	0.00086
GNF.2	0.00016
GW843682X	0.0002
JW.7.52.1	1.5e−07
Lapatinib	3.5e−10
Lenalidomide	2.9e−07
Metformin	0.00062
MK.2206	6e−07
Nilotinib	3.8e−06
NU.7441	9.3e−05
Nutlin.3a	4.3e−06
Paclitaxel	3.4e−07
PD.0325901	9.5e−07
PD.0332991	2.7e−06
PD.173074	3.9e−11
RDEA119	6.4e−06
S.Trityl.L.cysteine	2.8e−05
Sorafenib	1.9e−05
Temsirolimus	0.00058
Thapsigargin	1.5e−07
Vorinostat	8.5e−06
VX.702	2.5e−09
WZ.1.84	4.1e−07
X17.AAG	0.00041
Z.LLNle.CHO	3.7e−06
ZM.447439	4.7e−07
